# Supplementary material for: Vertical Jump Changes Across the Stretch-Shortening-Cycle Continuum Following Complex Training in Adolescent Female Volleyball Players: A Single-Arm Bayesian Analysis
Source: Sports (Basel). 2026 Jun 26;14(7):267. doi: 10.3390/sports14070267 (PMC13417267; doi:10.3390/sports14070267)
Supplement: Supplementary file 1 [file sports-14-00267-s001.zip]

Archive with 1 entries (1 files):
- sports-4383206-supplementary.pdf
